# Supplementary material for: A Prospective Observational Clinical Cohort of Women with Suspected Breast Implant Illness
Source: J Clin Med. 2024 Jul 27;13(15):4394. doi: 10.3390/jcm13154394 (PMC11313056; doi:10.3390/jcm13154394)
Supplement: Supplementary file 1 [file jcm-13-04394-s001.zip]

Archive with 1 entries (1 files):
- jcm-3077897-supplementary.pdf
